# Supplementary material for: Exploring supervised machine learning approaches to predicting Veterans Health Administration chiropractic service utilization
Source: Chiropr Man Therap. 2020 Jul 17;28:47. doi: 10.1186/s12998-020-00335-4 (PMC7368704; doi:10.1186/s12998-020-00335-4)
Supplement: Supplementary file 2 — Additional file 2. Detailed description of methods, including machine learning algorithms used. [file 12998_2020_335_MOESM2_ESM.xlsx]

## Sheet: Sheet1
		Appendix 1	All variables included in Final Dataset
			Unless specified, all variables are based on data within 12 months prior to and 6 months after MSD Cohort Entry
			Binary comorbidity flags based on diagnosis codes determined based on Musculoskeletal Diagnosis (MSD) Cohort or Veterans Aging Cohort Study (VACS) code groupings
		Variable Name	Description	Type	N	%	Recorded/Positive/ Non-Zero	Pearson's r with Label
		VisitQuartile	Quartile of One-year chiropractic service utilization visit count	Categorical (Label)	19946	1	Recorded
		AgeIndexChiro	Age (in years) at index chiropractic visit	Continuous, Discrete	19946	1	Recorded	0.0705201
		MSDYear	Difference (in years) between year entering MSD Cohort and 2003	Continuous, Discrete	19946	1	Recorded	-0.0799307
		DaysMSDtoIndexChiro	Difference (in days) between MSD Cohort entry and index chiropractic visit	Continuous, Discrete	19946	1	Recorded	-0.000133125
		Sta3n402	Facility location of index chiropractic visit - Station 402	Categorical. Binary	533	0.0267221	Positive	-0.0694632
		Sta3n436	Facility location of index chiropractic visit - Station 436	Categorical. Binary	697	0.0349443	Positive	-0.15014
		Sta3n438	Facility location of index chiropractic visit - Station 438	Categorical. Binary	736	0.0368996	Positive	-0.019545
		Sta3n501	Facility location of index chiropractic visit - Station 501	Categorical. Binary	438	0.0219593	Positive	0.0369139
		Sta3n509	Facility location of index chiropractic visit - Station 509	Categorical. Binary	318	0.015943	Positive	0.0150594
		Sta3n526	Facility location of index chiropractic visit - Station 526	Categorical. Binary	98	0.00491327	Positive	0.0386315
		Sta3n528	Facility location of index chiropractic visit - Station 528	Categorical. Binary	1920	0.0962599	Positive	0.0774002
		Sta3n529	Facility location of index chiropractic visit - Station 529	Categorical. Binary	244	0.012233	Positive	0.0950734
		Sta3n538	Facility location of index chiropractic visit - Station 538	Categorical. Binary	51	0.0025569	Positive	0.02509
		Sta3n546	Facility location of index chiropractic visit - Station 546	Categorical. Binary	623	0.0312343	Positive	-0.00443889
		Sta3n548	Facility location of index chiropractic visit - Station 548	Categorical. Binary	25	0.00125338	Positive	0.0213194
		Sta3n549	Facility location of index chiropractic visit - Station 549	Categorical. Binary	1464	0.0733982	Positive	-0.0393553
		Sta3n550	Facility location of index chiropractic visit - Station 550	Categorical. Binary	1239	0.0621177	Positive	-0.0109943
		Sta3n552	Facility location of index chiropractic visit - Station 552	Categorical. Binary	90	0.00451218	Positive	0.0242403
		Sta3n558	Facility location of index chiropractic visit - Station 558	Categorical. Binary	106	0.00531435	Positive	-0.0824864
		Sta3n583	Facility location of index chiropractic visit - Station 583	Categorical. Binary	32	0.00160433	Positive	-0.0100873
		Sta3n585	Facility location of index chiropractic visit - Station 585	Categorical. Binary	251	0.012584	Positive	0.0497225
		Sta3n586	Facility location of index chiropractic visit - Station 586	Categorical. Binary	194	0.00972626	Positive	-0.0134416
		Sta3n589	Facility location of index chiropractic visit - Station 589	Categorical. Binary	319	0.0159932	Positive	0.0633909
		Sta3n593	Facility location of index chiropractic visit - Station 593	Categorical. Binary	208	0.0104282	Positive	0.0115394
		Sta3n605	Facility location of index chiropractic visit - Station 605	Categorical. Binary	231	0.0115813	Positive	-0.0405594
		Sta3n612	Facility location of index chiropractic visit - Station 612	Categorical. Binary	971	0.0486814	Positive	-0.0178065
		Sta3n613	Facility location of index chiropractic visit - Station 613	Categorical. Binary	312	0.0156422	Positive	0.0459204
		Sta3n621	Facility location of index chiropractic visit - Station 621	Categorical. Binary	770	0.0386042	Positive	-0.0483265
		Sta3n636	Facility location of index chiropractic visit - Station 636	Categorical. Binary	1	5.01354e-05	Positive	-0.00276154
		Sta3n644	Facility location of index chiropractic visit - Station 644	Categorical. Binary	1242	0.0622681	Positive	0.0766453
		Sta3n650	Facility location of index chiropractic visit - Station 650	Categorical. Binary	5	0.000250677	Positive	-0.020198
		Sta3n657	Facility location of index chiropractic visit - Station 657	Categorical. Binary	556	0.0278753	Positive	0.0731785
		Sta3n659	Facility location of index chiropractic visit - Station 659	Categorical. Binary	516	0.0258698	Positive	0.0526501
		Sta3n663	Facility location of index chiropractic visit - Station 663	Categorical. Binary	593	0.0297303	Positive	0.0766229
		Sta3n668	Facility location of index chiropractic visit - Station 668	Categorical. Binary	8	0.000401083	Positive	0.0143609
		Sta3n671	Facility location of index chiropractic visit - Station 671	Categorical. Binary	925	0.0463752	Positive	-0.135289
		Sta3n673	Facility location of index chiropractic visit - Station 673	Categorical. Binary	1073	0.0537952	Positive	0.0119273
		Sta3n674	Facility location of index chiropractic visit - Station 674	Categorical. Binary	850	0.0426151	Positive	-0.0661199
		Sta3n676	Facility location of index chiropractic visit - Station 676	Categorical. Binary	154	0.00772085	Positive	-0.00172154
		Sta3n689	Facility location of index chiropractic visit - Station 689	Categorical. Binary	888	0.0445202	Positive	0.0368298
		Sta3n691	Facility location of index chiropractic visit - Station 691	Categorical. Binary	798	0.040008	Positive	-0.0539063
		Sta3n757	Facility location of index chiropractic visit - Station 757	Categorical. Binary	467	0.0234132	Positive	0.0305334
		IndexChiroLBP	Index chiropractic visit related to back pain diagnosis only	Categorical, Binary	11086	0.555801	Positive	-0.0859669
		IndexChiroNP	Index chiropractic visit related to neck pain diagnosis only	Categorical, Binary	1794	0.0899428	Positive	-0.00136206
		IndexChiroBoth	Index chiropractic visit related to both back and neck pain diagnoses	Categorical, Binary	6251	0.313396	Positive	0.116115
		IndexChiroOther	Index chiropractic visit related to neither back nor neck pain diagnoses	Categorical, Binary	815	0.0408603	Positive	-0.0541203
		NeckPainWithinYear	At least one neck pain diagnosis at included chiropractic visit	Categorical, Binary	9713	0.486965	Positive	0.236184
		OtherProblemWithinYear	At least one diagnosis not related to back or neck pain at included chiropractic visit	Categorical, Binary	1401	0.0702396	Positive	0.0384406
		Gender	Gender flag (M = 1, F = 0)	Categorical, Binary	17254	0.865036	Positive	-0.029376
		OEFOIFOND	Period of Service flag - Operations Enduring Freedom, Iraqi Freedom, New Dawn Era	Categorical, Binary	5916	0.296601	Positive	-0.0461698
		GULFWAR	Period of Service flag - Gulf War Era	Categorical, Binary	4850	0.243157	Positive	-0.0147545
		VIETNAM	Period of Service flag - Vietnam War Era	Categorical, Binary	5363	0.268876	Positive	0.0351359
		POSTVIETNAM	Period of Service flag - Post Vietnam War Era	Categorical, Binary	2547	0.127695	Positive	0.0194279
		KOREAN	Period of Service flag - Korean War Era	Categorical, Binary	447	0.0224105	Positive	0.0159379
		PREKOREAN	Period of Service flag - Pre Korean War Era	Categorical, Binary	9	0.000451218	Positive	0.00216644
		POSTKOREAN	Period of Service flag - Post Korean War Era	Categorical, Binary	345	0.0172967	Positive	0.000662298
		WW2	Period of Service flag - World War II Era	Categorical, Binary	294	0.0147398	Positive	0.022191
		OTHERPOS	Period of Service flag - Other	Categorical, Binary	175	0.00877369	Positive	0.00134499
		SCFlag	Service Connected Disability Status flag (most recent)	Categorical, Binary	13049	0.654216	Positive	0.0333255
		MARRIED	Marital Status flag (most recent) - Married	Categorical, Binary	9803	0.491477	Positive	0.005036
		NOTMAR	Marital Status flag (most recent) - Not Married	Categorical, Binary	3897	0.195378	Positive	-0.0182513
		SEPDIV	Marital Status flag (most recent) - Separated/Divorced	Categorical, Binary	5686	0.28507	Positive	0.0102911
		UNKNOWNMAR	Marital Status flag (most recent) - Unknown Marital Status	Categorical, Binary	106	0.00531435	Positive	-0.0236049
		WIDOW	Marital Status flag (most recent) - Widowed	Categorical, Binary	454	0.0227615	Positive	0.0117409
		back_pain	Back pain, all levels	Categorical, Binary	3669	0.183947	Positive	0.0166873
		fibro	Fibromyalgia	Categorical, Binary	542	0.0271734	Positive	0.0218316
		fracture	Fracture	Categorical, Binary	219	0.0109796	Positive	0.000274036
		LBP	Low back pain	Categorical, Binary	10044	0.50356	Positive	-0.0180223
		lupus	Lupus	Categorical, Binary	11	0.000551489	Positive	0.00974938
		neck_pain	Cervical Spine/Neck Pain	Categorical, Binary	3542	0.177579	Positive	0.0509627
		OA	Osteoarthritis	Categorical, Binary	1476	0.0739998	Positive	0.014849
		ra	Rheumatoid Arthritis	Categorical, Binary	40	0.00200541	Positive	0.000380659
		TMD	Temporomandibular Joint Disorders	Categorical, Binary	101	0.00506367	Positive	0.00846533
		spinalcord_injury	Spinal Cord Injury	Categorical, Binary	5	0.000250677	Positive	0.00504231
		Osteoporosis	Osteoporosis	Categorical, Binary	53	0.00265717	Positive	0.00750708
		Traumatic_JD	Traumatic Joint Disease	Categorical, Binary	362	0.018149	Positive	0.0215748
		sprain_strain	Sprain/Strain Injury	Categorical, Binary	548	0.0274742	Positive	0.00120381
		gout	Gout	Categorical, Binary	149	0.00747017	Positive	0.00535165
		NonTraumatic_JD	Non-traumatic Joint Disease	Categorical, Binary	4817	0.241502	Positive	-0.00640232
		Other	Other Non-grouped MSD Diagnosis	Categorical, Binary	3155	0.158177	Positive	0.0174402
		totdx	Total Number of MSD Diagnosis Groups	Continuous, Discrete	19946	1	Recorded	0.0457057
		NoMildPain	Highest pain score recorded on first MSD date, NRS 0-3	Categorical, Binary	7233	0.362629	Positive	-0.0307627
		ModSevPain	Highest pain score recorded on first MSD date, NRS 4-10	Categorical, Binary	9092	0.455831	Positive	-0.00713064
		OtherMissingPain	Highest pain score recorded on first MSD date, Other/Missing	Categorical, Binary	3621	0.18154	Positive	0.0479932
		IschemicBl	Ischemic Stroke	Categorical, Binary	29	0.00145393	Positive	0.00842224
		cadbl	Coronary Artery Disease	Categorical, Binary	1327	0.0665296	Positive	0.0177487
		chfbl	Congestive Heart Failure	Categorical, Binary	227	0.0113807	Positive	0.0184292
		dmbl	Diabetes Mellitus - Type 1 or Type 2	Categorical, Binary	2121	0.106337	Positive	0.0401257
		hepbbl	Chronic Hepatitis B	Categorical, Binary	46	0.00230623	Positive	0.0076561
		hepcbl	Hepatitis C	Categorical, Binary	481	0.0241151	Positive	0.00596972
		hypbl	Hypertension	Categorical, Binary	6022	0.301915	Positive	0.0346125
		panbl	Pancreatitis	Categorical, Binary	59	0.00295799	Positive	-0.00162219
		pvdbl	Peripheral Vascular Disease	Categorical, Binary	375	0.0188008	Positive	-0.00626193
		alcbl	Alcohol Abuse	Categorical, Binary	1796	0.0900431	Positive	0.00283293
		drugbl	Drug Abuse	Categorical, Binary	932	0.0467262	Positive	0.000342125
		schizbl	Schizophrenia	Categorical, Binary	104	0.00521408	Positive	-0.00172782
		psychbl	Other Psychosis	Categorical, Binary	560	0.0280758	Positive	0.0151476
		schizabl	Schizoaffective Disorder	Categorical, Binary	85	0.00426151	Positive	0.00548859
		bipolbl	Bipolar Disorder	Categorical, Binary	869	0.0435676	Positive	0.00458863
		majdepbl	Major Depressive Disorder	Categorical, Binary	1570	0.0787125	Positive	0.0174529
		mildepbl	Other Depression (Formerly Mild Depression)	Categorical, Binary	4252	0.213176	Positive	0.0254786
		ptsdbl	Post-traumatic Stress Disorder	Categorical, Binary	4002	0.200642	Positive	-0.00196892
		HEMbl	Hemmorhagic Stroke	Categorical, Binary	16	0.000802166	Positive	-0.007914
		CAHXBL	History of Cancer	Categorical, Binary	265	0.0132859	Positive	0.00357018
		BUCCBL	Buccal Cavity and Pharynx Cancer	Categorical, Binary	15	0.00075203	Positive	-0.00260131
		DIGSBL	Digestive System Cancer	Categorical, Binary	90	0.00451218	Positive	0.00355277
		STOMBL	Stomach Cancer	Categorical, Binary	1	5.01354e-05	Positive	-0.00903192
		ANUSBL	Anal Cancer	Categorical, Binary	4	0.000200541	Positive	0.00701821
		LVRBL	Liver Cancer	Categorical, Binary	6	0.000300812	Positive	-0.00420503
		BILEBL	Bile Cancer	Categorical, Binary	1	5.01354e-05	Positive	0.00350884
		RESPBL	Respiratory System Cancer	Categorical, Binary	57	0.00285772	Positive	-0.00174945
		BONEBL	Bone and Joints Cancer	Categorical, Binary	5	0.000250677	Positive	-0.00617563
		TISSBL	Soft Tissue Including Heart Cancer	Categorical, Binary	7	0.000350948	Positive	-0.000196444
		MELNBL	Melanomas	Categorical, Binary	36	0.00180487	Positive	0.0137498
		KAPBL	Kaposi's Sarcoma	Categorical, Binary	1	5.01354e-05	Positive	-0.00276154
		BRSTBL	Breast Cancer	Categorical, Binary	18	0.000902437	Positive	0.000780507
		FGENBL	Female Genital System Cancer	Categorical, Binary	4	0.000200541	Positive	0.0101536
		CERVBL	Cervical Cancer	Categorical, Binary	3	0.000150406	Positive	0.016939
		MGENBL	Male Genital System Cancer	Categorical, Binary	331	0.0165948	Positive	0.0146762
		PROSBL	Prostate Cancer	Categorical, Binary	316	0.0158428	Positive	0.0152302
		TESTBL	Testicular Cancer	Categorical, Binary	13	0.00065176	Positive	-0.00126182
		PENBL	Penile Cancer	Categorical, Binary	3	0.000150406	Positive	-0.00478338
		BLADBL	Bladder Cancer	Categorical, Binary	51	0.0025569	Positive	0.00135305
		KIDNBL	Kidney Cancer	Categorical, Binary	26	0.00130352	Positive	0.00313695
		BRNRBL	Brain and Other Nervous System Cancer	Categorical, Binary	6	0.000300812	Positive	-0.00420503
		ENDCBL	Endocrine System Cancer	Categorical, Binary	11	0.000551489	Positive	0.0116405
		HODGBL	Hodgkins Disease	Categorical, Binary	10	0.000501354	Positive	-0.0107181
		MMYLBL	Multiple Myelomas	Categorical, Binary	5	0.000250677	Positive	0.0101536
		LEUKBL	Leukemia	Categorical, Binary	35	0.00175474	Positive	0.00062123
		ILLBL	Ill-Defined Cancer	Categorical, Binary	32	0.00160433	Positive	-0.00897798
		SKINBL	Skin Cancer	Categorical, Binary	200	0.0100271	Positive	0.0115501
		LYMPHBL	Lymphoma	Categorical, Binary	49	0.00245663	Positive	0.00349793
		BMINum	Body Mass Index (BMI) calculated from maximum recorded weight and height	Continuous	19946	1	Recorded	0.0133613
		ObeseBMI	Obese BMI, based on CDC standard classification (≥ 30 kg/m2)	Categorical, Binary	7560	0.379023	Positive	0.00565197
		NotObeseBMI	Non-obese BMI, based on CDC standard classification (< 30 kg/m2)	Categorical, Binary	12108	0.607039	Positive	-0.00565197
		copdbl	Chronic Obstructive Pulmonary Disorder	Categorical, Binary	866	0.0434172	Positive	0.0202841
		tbibl	Traumatic Brain Injury	Categorical, Binary	947	0.0474782	Positive	-0.0206738
		ibsbl	Irritable Bowel Syndrome	Categorical, Binary	217	0.0108794	Positive	0.0085247
		migbl	Migraine	Categorical, Binary	1063	0.0532939	Positive	0.0184248
		anxbl	Anxiety Disorder	Categorical, Binary	2567	0.128697	Positive	0.000318529
		RACEWHITE	Race/Ethnicity (Most Recent) - White, non-Hispanic	Categorical, Binary	14097	0.706758	Positive	0.0292569
		RACEBLACK	Race/Ethnicity (Most Recent) - Black, non-Hispanic	Categorical, Binary	2429	0.121779	Positive	0.00162303
		RACEHISPANIC	Race/Ethnicity (Most Recent) - Hispanic	Categorical, Binary	1527	0.0765567	Positive	-0.00854714
		RACEOTHER	Race/Ethnicity (Most Recent) - Other, non-Hispanic	Categorical, Binary	484	0.0242655	Positive	0.00710865
		RACEUNKNOWN	Race/Ethnicity (Most Recent) - Unknown	Categorical, Binary	1409	0.0706407	Positive	-0.0495563
		opioids_all	Any opioid prescription (inc. Methadone) filled within 30 days of MSD Cohort entry (Flag)	Categorical, Binary	2647	0.132708	Positive	-0.000215381
		opioid_all_count	Count of all opioid prescriptions (inc. Methadone) prescribed within 30 days of MSD Cohort entry	Continuous, Discrete	2647	0.132708	Non-Zero	-0.00163569
		opioids_nometh	Any non-Methadone opioid prescription filled within 30 days of MSD Cohort entry (Flag)	Categorical, Binary	2631	0.131906	Positive	-7.79675e-05
		opioid_nometh_count	Count of all non-Methadone opioid prescriptions prescribed within 30 days of MSD Cohort entry	Continuous, Discrete	2631	0.131906	Non-Zero	-0.00164502
		methadone	Methadone prescription filled within 30 days of MSD Cohort entry (Flag)	Categorical, Binary	33	0.00165447	Positive	-0.0071374
		meth_count	Count of all Methadone prescriptions prescribed within 30 days of MSD Cohort entry	Continuous, Discrete	33	0.00165447	Non-Zero	-0.00148535
		tram	Tramadol prescription filled within 30 days of MSD Cohort entry (Flag)	Categorical, Binary	1588	0.079615	Positive	-0.00113553
		tram_count	Count of all Tramadol prescriptions prescribed within 30 days of MSD Cohort entry	Continuous, Discrete	1588	0.079615	Non-Zero	0.00223684
		gabapentin	Gabapentin prescription filled within 30 days of MSD Cohort entry (Flag)	Categorical, Binary	851	0.0426652	Positive	0.00207418
		CCI	Charlson Comorbidity Index (based on diagnoses within 12 months prior and 6 months after MSD Cohort Entry)	Continuous, Discrete	4380	0.219593	Non-Zero	0.0237483
		NeverSmoking	Smoking Status (Most Recent) - Never Smoker	Categorical, Binary	6996	0.350747	Positive	0.0103
		FormerSmoking	Smoking Status (Most Recent) - Former Smoker	Categorical, Binary	7687	0.385391	Positive	-0.0303343
		CurrentSmoking	Smoking Status (Most Recent) - Current Smoker	Categorical, Binary	4578	0.22952	Positive	0.052266
		SmokingOtherMissing	Smoking Status (Most Recent) - Other/Missing	Categorical, Binary	685	0.0343427	Positive	-0.0685649
